# Supplementary material for: Psychopathological symptoms, defense mechanisms and time perspectives among subjects with alcohol dependence (AD) presenting different patterns of coping with stress
Source: PeerJ. 2017 Aug 4;5:e3576. doi: 10.7717/peerj.3576 (PMC5546178; doi:10.7717/peerj.3576)
Supplement: Data S1 [file peerj-05-3576-s001.xlsx]

## Sheet: Arkusz1
sex	age	place_of_residence	education	marital_status	having_ children	source_ of_ income	financial situation in comparison with others	age_of_ alcohol_ use_ initation	smoking	drug_abuse	prescription_drug_ abuse	gambling_abuse	other_ addiction	alcohol use disorder in the family	which time at the therapy	previous_ addictionoutpatient treatment	previous detoxication treatment	court obligation to treatment	anticol_antabus_esperal	previous psychiatric treatment	support in the therapy	mitingi_AA	exercise/sport	motivation for therapy- better financial situation	motivation for therapy- better relations	motivation for therapy- inner metamorphosis	motivation for therapy - back to work	motivation for therapy - abstinence	motivation for therapy - gaining serenity	motivation for therapy - getting back kids	dsq1	dsq2	dsq3	dsq4	dsq5	dsq6	dsq7	dsq8	dsq9	dsq10	dsq11	dsq12	dsq13	dsq14	dsq15	dsq16	dsq17	dsq18	dsq19
2	44	3	3	3	0	2	1	13	0	0	0	0	0	1	0	1	1	1	2	2	2	1	2	1	1	1	2	1	1	1	6	6	5	7	6	5	9	6	6	4	8	4	4	5	3	5	6	3	3
2	57	2	4	3	1	1	2	17	1	2	2	2	2	2	2	2	1	2	2	2	4	2	2	2	2	1	2	1	2	2	6	8	4	7	7	5	8	8	2	3	3	7	2	2	2	6	5	1	5
1	41	3	3	2	1	2	0	17	1	2	2	2	2	1	3	1	0	1	1	2	2	1	1	2	0	0	0	0	0	0	5	3	2	9	3	9	3	9	5	3	9	9	5	3	3	9	9	3	5
2	37	3	2	2	2	2	0	14	1	1	2	2	2	2	2	1	1	1	2	2	2	1	2	1	0	0	0	0	0	0	7	4	5	6	7	4	8	8	9	5	7	6	3	6	3	4	7	3	5
1	56	3	2	1	2	4	0	15	1	2	2	2	2	2	1	2	1	1	2	2	2	1	2	2	0	0	0	0	0	0	3	5	3	3	5	7	3	9	3	2	5	5	3	9	2	9	4	1	4
2	54	1	1	4	1	4	0	17	2	2	2	2	2	2	0	2	2	1	2	1	3	1	2	1	0	0	0	0	0	0	4	1	1	2	1	7	4	7	1	1	8	9	3	2	4	7	7	1	3
2	0	3	2	2	1	1	0	14	1	2	2	2	2	2	2	1	2	1	2	2	1	1	2	2	0	0	0	0	0	0	7	6	5	7	4	7	3	4	6	7	8	6	4	3	5	6	3	3	6
2	35	3	3	2	2	1	0	13	1	1	2	2	2	2	1	1	1	2	1	1	4	2	3	2	0	0	0	0	0	0	7	9	3	7	9	9	9	9	9	7	9	9	9	9	1	5	9	9	9
1	55	0	1	4	1	2	1	20	1	2	2	2	2	1	1	1	1	2	1	1	2	1	2	1	1	1	2	1	1	0	5	5	4	9	3	6	6	6	9	2	8	7	0	5	6	7	8	3	0
2	63	3	3	0	2	1	3	16	2	2	2	2	2	1	1	1	1	1	1	2	2	1	2	2	2	2	2	1	2	2	3	3	2	3	4	4	1	1	5	4	5	5	1	2	5	5	2	2	2
2	38	1	2	3	1	4	1	18	2	2	2	2	2	2	1	2	2	1	2	2	4	1	2	2	2	2	2	2	1	2	5	6	5	6	8	5	1	5	1	8	9	9	4	7	9	7	8	7	9
2	52	3	3	2	1	4	1	15	1	2	2	2	2	1	1	2	2	2	2	2	2	1	2	1	1	2	1	1	2	2	7	5	5	6	6	4	3	6	6	3	3	7	7	6	3	6	6	2	3
2	50	3	4	3	1	1	3	19	1	2	2	2	2	2	1	1	1	2	2	2	2	1	3	2	2	1	2	1	2	2	7	5	3	3	3	2	6	0	5	4	6	4	6	7	3	6	7	2	3
2	34	3	1	1	2	2	1	12	1	2	2	2	2	2	4	1	1	0	1	2	2	1	2	1	1	1	1	1	1	2	9	5	6	8	8	5	1	8	7	7	6	9	7	9	2	5	9	1	5
2	27	1	3	1	2	3	2	13	1	2	2	2	2	2	1	2	2	1	2	2	2	1	2	2	1	1	1	1	1	2	7	5	4	4	3	5	3	3	3	3	7	6	5	5	5	6	6	2	5
1	56	3	3	3	1	4	1	18	2	2	2	2	2	2	2	1	2	1	2	2	2	2	2	1	1	2	1	1	2	2	0	0	0	0	0	1	9	4	1	1	2	1	1	1	2	5	2	1	1
1	50	3	2	1	1	3	3	15	2	2	2	2	2	2	10	1	1	1	2	2	4	2	2	2	2	1	2	2	2	2	1	1	1	7	9	9	6	1	3	8	2	9	5	9	1	5	7	5	1
2	36	3	3	2	1	4	2	15	1	2	2	1	2	1	2	1	1	2	1	2	2	1	2	1	1	2	2	1	1	2	7	3	6	6	4	5	6	3	3	5	4	5	2	3	4	6	3	2	6
2	41	3	4	2	1	1	3	18	3	2	2	1	1	2	2	2	2	2	2	1	3	1	1	1	1	1	1	1	1	1	8	3	1	4	5	5	4	4	2	1	1	7	7	2	1	4	4	2	1
2	28	3	1	1	2	4	1	16	1	1	1	2	2	1	1	2	1	1	2	1	0	1	2	1	1	1	1	1	1	2	5	8	2	5	8	8	5	8	3	5	9	9	3	8	2	7	9	2	8
2	54	3	2	4	1	2	2	18	1	2	2	2	2	2	2	1	2	2	2	2	2	1	2	2	1	1	1	1	1	2	2	3	2	5	6	2	2	2	2	2	2	2	2	1	3	2	2	1	2
2	54	1	3	2	1	4	2	19	1	2	2	2	2	2	1	2	2	2	2	2	2	1	2	2	1	1	1	1	2	2	5	3	6	7	7	2	2	2	2	2	2	3	2	2	1	1	1	1	1
2	53	1	2	2	1	1	0	20	1	2	2	2	2	2	1	2	2	2	2	2	2	1	1	1	0	0	0	0	0	0	7	3	1	9	9	7	9	7	1	3	7	9	7	3	9	7	7	3	5
2	30	2	2	2	1	4	2	15	1	2	2	2	2	1	1	1	1	2	2	2	0	1	2	1	1	2	2	1	2	2	5	4	2	3	8	4	2	6	4	5	4	4	7	3	5	8	2	5	7
1	59	0	2	3	1	2	0	0	1	2	2	2	2	1	2	1	1	1	2	2	2	1	1	2	0	0	0	0	0	0	5	7	7	7	7	5	7	5	1	1	0	0	0	0	0	0	5	7	7
2	35	2	1	2	1	1	2	12	1	2	2	2	2	2	2	2	1	2	2	2	1	2	2	2	1	1	2	1	1	2	5	6	5	3	1	2	1	7	3	2	9	6	1	7	1	3	6	1	1
1	28	3	3	2	1	1	2	17	1	1	2	2	2	1	2	1	2	1	1	2	1	2	2	3	1	1	2	2	2	1	4	8	8	4	3	2	1	3	1	2	5	3	2	1	3	4	2	7	1
1	39	1	1	1	1	4	1	15	1	2	2	2	2	1	1	2	2	2	2	2	1	1	1	1	1	2	2	2	1	1	6	7	1	5	7	8	1	8	5	5	7	1	5	1	3	7	2	5	1
2	22	3	2	1	2	4	2	13	1	2	2	2	2	1	1	1	2	2	2	2	3	1	2	2	1	2	1	1	1	2	1	1	2	1	2	3	1	8	9	9	9	9	1	5	1	5	6	9	9
2	50	3	3	2	1	1	2	14	1	2	2	2	2	1	1	1	1	1	1	2	2	1	2	2	1	2	2	2	2	2	8	9	3	7	7	3	9	7	5	7	7	8	2	5	2	3	7	2	5
2	49	1	2	2	1	1	1	16	2	2	2	2	2	1	1	1	1	2	2	2	4	1	2	1	1	2	2	2	2	2	6	6	4	6	4	4	3	7	4	6	4	3	4	6	4	6	7	4	5
2	45	1	2	2	1	1	2	16	1	2	2	2	2	2	1	2	2	2	2	2	2	1	2	2	2	1	2	1	2	2	7	7	5	5	4	5	5	6	2	2	3	4	1	2	1	7	2	1	5
2	0	0	0	0	0	0	0	0	0	0	0	0	0	0	0	0	0	0	0	0	0	0	0	0	0	0	0	0	0	0	2	9	5	8	3	7	1	0	5	2	2	2	2	1	8	5	1	4	1
2	46	1	2	3	1	1	2	15	1	2	2	2	2	2	4	1	1	2	1	1	2	1	2	2	2	1	2	2	2	2	7	9	7	7	6	2	5	6	1	6	6	7	4	4	5	5	1	1	1
2	29	1	2	1	2	1	2	16	1	2	2	2	2	2	2	1	2	2	2	2	2	1	2	2	2	1	2	1	2	2	6	2	3	5	7	9	2	8	8	5	7	6	3	8	5	7	5	1	5
2	47	2	4	2	1	1	2	15	1	2	2	2	2	1	1	2	1	1	2	2	2	2	2	2	1	1	2	1	2	2	7	3	8	5	7	1	1	3	4	2	6	8	1	1	1	6	2	1	5
1	39	1	1	1	1	4	16	16	2	2	2	2	1	1	1	1	2	2	2	2	2	1	2	2	0	0	0	0	0	0	6	4	9	6	4	6	9	1	1	5	6	6	5	5	1	5	4	1	7
2	63	3	2	2	1	2	1	16	2	2	2	2	2	2	1	1	2	1	2	1	1	2	2	1	2	2	2	2	1	2	4	7	2	4	4	6	2	4	2	3	5	6	4	2	1	2	2	1	4
2	32	3	2	3	1	1	2	15	1	2	2	2	2	1	1	2	1	2	1	2	2	1	2	2	1	1	2	1	1	2	9	5	8	5	1	9	5	7	4	1	9	9	2	5	1	8	8	5	8
2	33	3	2	2	1	1	2	15	2	2	2	1	2	2	2	2	2	2	2	2	4	1	2	2	2	1	2	1	2	2	5	7	3	7	6	5	5	6	5	5	6	7	5	4	5	6	6	3	6
2	52	3	3	2	1	1	2	18	2	2	2	2	2	2	1	2	2	2	2	2	2	1	2	2	2	1	2	1	2	2	6	5	5	7	8	1	8	2	5	3	3	7	5	3	4	6	5	5	1
1	28	3	3	3	1	3	1	15	1	1	1	1	1	2	1	1	1	2	2	2	1	1	1	1	1	1	1	1	1	1	6	4	1	1	8	1	9	3	1	1	5	2	1	1	1	1	1	1	3
2	29	3	3	1	1	4	1	13	1	2	2	2	2	1	1	1	2	2	2	1	2	2	2	2	1	1	1	1	1	2	5	6	3	5	6	5	2	2	8	5	9	8	1	2	3	7	7	5	8
2	37	1	2	2	1	4	1	20	1	2	2	2	2	1	4	1	1	2	2	2	1	1	2	2	1	1	1	1	1	2	5	1	1	1	7	1	9	8	1	1	7	9	5	7	1	3	1	1	9
2	25	3	3	1	2	3	2	12	1	1	1	1	2	1	5	1	1	2	2	2	2	1	3	1	1	1	1	1	2	2	1	9	1	9	7	3	1	1	9	1	9	9	1	6	6	7	1	6	4
2	39	3	1	2	1	4	2	14	1	2	2	2	2	2	2	2	2	1	1	1	1	2	2	2	2	1	2	1	1	2	4	5	3	5	7	4	7	5	6	3	7	8	5	3	2	8	5	1	7
2	49	1	2	2	1	2	2	16	2	2	2	2	2	2	1	2	2	2	2	2	2	1	2	2	2	2	2	1	2	2	5	3	2	6	5	6	6	3	3	5	7	8	6	4	3	8	8	2	5
2	41	3	2	1	2	4	1	18	2	2	2	2	2	2	1	2	1	2	1	2	2	1	2	2	2	2	2	1	2	2	9	5	9	6	4	4	9	3	4	4	2	8	9	6	4	5	6	3	1
2	22	4	1	3	1	2	3	15	1	1	2	2	2	2	1	2	2	2	2	1	2	2	2	0	1	2	2	1	1	2	4	2	1	7	7	4	1	6	5	1	2	3	8	2	2	9	1	1	3
2	51	3	3	2	1	4	1	14	1	2	2	2	2	2	1	1	2	2	2	1	1	2	2	0	1	2	2	1	1	1	9	5	5	9	9	9	9	5	1	5	9	5	5	5	5	9	7	5	9
2	31	3	3	1	2	1	2	15	2	2	2	2	2	1	1	1	2	2	2	2	1	2	3	0	1	1	2	1	1	2	3	2	7	5	7	4	2	2	2	4	5	2	5	3	2	3	2	1	2
2	61	3	4	3	1	1	2	18	2	2	2	2	2	2	3	1	2	2	1	2	2	1	3	0	2	2	2	1	2	2	8	8	5	7	8	4	8	3	3	3	8	8	3	3	3	8	3	3	5
2	27	1	1	1	2	1	3	14	1	2	2	2	2	1	1	2	2	2	2	2	2	1	2	2	1	1	2	1	1	2	8	5	3	5	8	5	8	5	7	5	3	6	3	2	1	5	2	2	1
2	35	2	2	1	2	3	0	15	2	2	2	2	2	1	1	2	2	2	2	2	4	1	2	2	0	0	0	0	0	0	7	6	6	6	7	5	6	5	4	6	8	7	6	6	5	6	7	5	5
2	50	3	2	2	1	4	1	13	1	2	2	2	2	1	5	1	2	2	2	1	3	1	2	1	2	1	1	1	1	1	8	4	2	3	7	9	5	5	5	7	1	4	6	9	8	7	6	5	5
1	36	3	4	2	1	1	0	16	1	2	2	2	2	1	1	1	2	2	2	1	2	1	2	2	0	0	0	0	0	0	9	9	9	9	5	5	1	1	5	1	5	5	7	9	1	1	9	1	1
2	41	3	4	2	1	1	2	15	1	2	2	2	2	1	1	2	2	2	2	2	1	1	2	2	1	1	1	1	1	2	4	3	1	9	9	3	1	8	3	9	8	3	1	1	6	9	3	3	0
2	32	2	2	1	2	1	1	15	2	2	2	2	2	1	1	2	2	1	2	2	2	1	2	1	1	2	2	1	2	2	7	2	3	5	2	2	1	7	1	7	5	8	6	1	1	4	8	1	5
2	36	3	3	2	2	1	2	13	1	1	2	2	2	2	1	1	1	2	1	2	4	1	3	2	2	1	2	2	2	2	5	2	3	5	8	1	2	2	7	1	8	5	1	1	5	1	5	8	5
2	30	1	4	1	2	2	0	15	2	2	2	2	2	2	2	1	2	2	2	2	1	1	3	2	0	0	0	0	0	0	8	2	9	5	5	8	9	5	5	5	5	3	1	1	7	5	1	5	9
1	37	2	4	2	1	3	2	16	1	2	2	2	2	2	1	2	2	2	1	1	1	1	2	2	1	2	2	1	1	2	6	4	2	7	5	5	2	6	5	5	6	7	7	7	4	6	6	3	5
2	34	1	3	1	1	4	2	20	1	2	2	2	2	1	1	2	2	2	2	2	2	1	2	2	1	1	1	1	1	2	9	5	9	9	7	6	8	5	7	6	6	2	3	3	5	5	3	4	4
2	54	1	3	2	1	4	2	19	1	2	2	2	2	2	1	2	2	2	2	2	2	1	2	2	2	2	1	1	2	2	3	8	5	4	5	3	5	2	2	2	2	1	1	1	1	8	2	1	1
1	42	3	2	2	1	1	1	15	1	1	2	1	2	1	1	2	2	2	1	2	2	1	2	0	1	1	2	2	1	2	5	3	3	3	9	8	5	5	5	5	9	5	3	7	7	5	7	1	5
2	25	1	3	1	2	3	2	16	1	2	2	2	2	1	1	2	1	2	2	2	2	1	3	1	2	1	2	2	1	2	5	3	6	6	5	2	3	5	3	4	4	5	2	3	2	7	5	2	2
2	54	3	4		2	2	1	15	1	2	2	2	2	2	3	2	2	2	2	2	1	1	2	3	2	2	2	1	2	2	7	2	2	8	2	5	2	1	7	7	1	6	7	8	2	8	8	1	5
1	52	3	4	2	1	1	3	21	2	2	2	2	2	2	1	2	1	2	2	2	2	1	2	3	2	2	2	2	1	2	7	2	9	5	8	1	8	3	1	2	2	5	1	1	5	5	1	4	5
1	39	1	4	2	1	1	3	23	2	2	2	2	2	2	1	1	2	2	2	2	1	1	2	3	2	2	2	1	2	2	8	7	7	8	9	3	2	5	1	5	6	7	2	2	5	7	6	2	7
2	46	2	1	1	2	3	0	20	1	2	2	2	2	2	0	2	2	1	2	2	2	2	2	2	1	2	2	2	2	2	4	6	5	7	8	1	4	6	7	3	5	4	5	3	4	6	6	5	2
2	37	1	2	2	1	1	2	4	0	0	0	0	0	1	2	2	2	1	1	2	1	2	2	1	2	1	2	1	1	2	5	5	5	5	8	8	5	5	5	8	8	8	5	5	5	7	8	5	8
1	29	2	4	2	1	1	0	17	0	0	0	0	0	1	1	2	2	2	2	2	2	1	3	3	0	0	0	0	0	0	9	8	8	7	8	1	8	2	5	7	2	2	2	1	3	5	2	2	5
2	37	3	3	1	2	3	1	15	1	0	0	0	0	1	1	2	2	2	2	2	2	1	2	1	2	1	2	1	2	2	2	2	2	2	4	1	1	2	1	1	2	11	1	1	1	1	2	1	2
2	30	2	3	2	1	1	2	16	2	2	2	1	2	2	1	2	1	2	2	1	1	2	1	2	1	2	2	2	1	2	7	7	3	9	9	1	1	9	1	5	9	5	9	9	7	9	9	6	1
2	27	3	3	2	2	1	1	11	1	2	2	2	2	1	5	1	1	2	2	1	4	1	3	2	2	1	2	2	2	2	8	2	9	1	8	1	3	1	4	1	9	8	5	6	5	1	7	3	1
2	29	1	3	2	1	1	3	17	1	2	2	2	2	2	1	2	2	2	2	2	2	1	2	0	2	1	2	1	1	2	6	7	1	7	9	2	7	6	1	5	8	3	1	2	8	7	2	3	8
2	32	3	4	3	1	4	2	14	1	2	2	2	2	2	1	2	2	2	1	2	2	4	2	0	1	1	2	2	1	2	6	7	7	7	6	7	3	5	7	6	8	7	2	7	6	6	5	5	5
2	34	3	1	2	1	3	1	13	1	2	2	2	2	1	2	1	2	2	2	2	4	2	2	0	1	1	2	1	1	2	5	1	2	5	4	3	3	6	5	2	6	7	3	6	2	5	6	2	8
2	57	1	1	2	1	2	0	20	1	2	2	2	2	2	1	2	2	1	2	2	2	1	1	2	0	0	0	0	0	0	1	9	1	1	1	9	7	3	1	4	1	1	7	9	5	1	1	3	6
2	45	3	4	1	1	1	2	17	1	2	2	2	2	2	1	1	1	1	1	1	1	4	1	2	1	1	2	1	1	2	6	5	8	5	7	5	7	7	7	7	8	8	7	8	5	7	9	1	6
2	57	3	2	1	2	4	2	15	1	2	2	2	2	2	1	1	1	1	2	2	2	1	2	2	2	2	2	1	2	2	3	7	2	6	5	5	7	1	1	1	5	5	2	5	1	2	8	1	1
2	40	1	2	1	2	1	0	20	1	2	2	2	2	2	1	2	2	2	2	2	2	1	2	2	0	0	0	0	0	0	3	7	9	4	2	2	5	2	1	3	5	2	5	2	1	5	2	2	1
2	35	3	3	2	1	4	1	15	1	2	2	1	2	1	2	1	1	2	1	2	2	1	2	1	2	1	2	1	1	2	2	1	5	5	3	1	5	1	1	1	2	1	1	1	1	1	1	1	1
1	50	3	2	1	2	4	1	19	1	2	2	2	2	1	3	1	2	2	2	2	4	1	1	1	2	1	1	1	1	2	5	1	1	5	1	7	5	1	1	1	5	5	5	5	1	7	8	1	1
1	37	3	3	3	1	3	1	16	1	2	2	2	2	2	1	2	2	2	2	2	2	1	2	1	2	2	2	1	2	2	2	1	1	1	1	1	1	1	1	1	2	9	9	1	1	3	1	1	1
2	35	1	2	1	2	2	1	20	1	2	2	2	2	2	1	1	2	1	2	1	2	2	2	1	1	2	2	1	2	2	6	3	2	7	5	6	6	3	4	7	6	5	3	2	5	6	2	4	6
2	62	1	3	2	1	1	2	19	1	2	2	2	2	1	1	2	2	2	2	2	1	2	1	2	2	2	2	1	2	2	7	7	4	6	3		2	7	3	3	4	7	7	3	7	3	3	6	7
2	30	3	3	2	1	3	0	15	2	2	2	2	2	2	1	2	2	2	2	2	1	2	2	2	2	1	2	1	1	2	9	3	8	9	8	3	3	3	7	6	3	9	2	8	3	8	7	7	9
1	47	3	3	4	1	4	1	18	2	2	2	2	2	2	2	1	2	1	2	2	2	1	2	1	1	1	2	2	2	2	7	2	5	7	7	3	3	1	1	1	8	4	2	1	1	8	5	2	8
2	59	3	2	2	1	4	2	11	2	2	2	2	2	1	1	2	2	2	1	2	4	2	2	2	2	2	2	2	1	2	3	5	2	1	3	3	1	2	3	1	8	5	1	1	9	6	1	3	1
2	47	3	3	2	1	1	2	17	2	2	2	2	2	2	1	1	2	2	2	2	1	2	2	2	1	1	2	1	1	2	6	6	4	6	4	4	5	4	4	3	3	6	4	3	5	6	7	3	3
1	44	3	4	3	1	3	1	18	2	2	2	2	2	2	2	2	2	2	2	2	4	1	2	2	1	2	2	2	2	2	4	3	5	5	3	3	3	6	3	3	3	6	6	2	3	5	2	2	6
2	40	3	3	2	1	4	2	14	1	2	2	2	2	2	1	2	1	2	2	2	1	2	2	3	2	2	2	1	2	2	9	6	1	5	9	1	3	8	9	9	9	5	1	9	4	6	8	4	3
2	55	1	1	2	1	1	2	17	1	2	2	2	2	2	1	1	2	2	2	2	2	2	2	2	2	2	2	1	2	2	3	5	1	5	5	5	5	5	5	5	5	5	3	5	3	5	1	3	1
2	54	3	2	3	1	2	1	17	2	2	2	2	2	2	3	1	1	2	2	2	1	2	3	1	1	1	1	1	1	2	9	9	1	9	5	5	9	1	1	1	1	1	1	1	1	9	1	1	1
2	40	0	2	3	1	4	1	21	2	2	2	2	2	1	2	1	2	2	2	2	1	1	3	1	2	1	1	1	1	2	6	1	5	6	6	2	1	5	8	3	6	8	2	1	2	7	1	5	1
2	27	1	2	2	1	3	1	15	1	2	1	2	2	2	1	2	2	3	3	1	2	1	2	2	1	1	1	1	1	2	8	2	2	8	8	2	1	1	1	1	1	5	1	2	8	9	2	1	9
2	36	3	3	1	2	4	2	17	1	2	2	2	2	1	1	2	1	2	2	2	1	2	2	1	1	1	1	1	1	2	7	2	1	8	8	1	1	6	1	2	8	8	2	1	5	5	3	1	6
2	31	3	4	1	2	1	2	11	1	2	2	2	2	1	1	2	2	2	2	2	2	2	2	2	2	1	2	2	2	2	5	9	7	6	3	1	5	5	1	1	2	7	5	6	5	9	6	1	1
2	27	1	1	1	2	1	2	15	1	2	2	2	2	1	1	2	2	2	2	2	4	2	1	2	1	1	1	1	1	2	9	6	4	8	9	3	8	8	9	4	8	8	3	3	7	9	8	8	7
2	29	3	3	1	2	3	2	17	1	2	2	2	2	2	2	1	2	2	2	2	2	1	2	2	1	1	1	1	1	2	2	2	4	3	3	2	3	3	3	2	3	3	1	1	1	2	2	5	2
1	28	3	2	2	2	2	1	15	1	2	2	2	2	1	2	1	1	2	2	2	2	1	2	1	1	2	2	1	1	2	8	6	1	1	1	4	6	3	1	5	5	5	6	3	1	6	4	1	1
2	25	3	3	2	1	3	2	15	2	2	2	2	2	1	1	2	1	1	2	2	1	1	2	2	1	1	1	1	1	2	7	3	5	6	7	2	9	5	3	5	7	8	4	3	5	6	4	3	5
2	58	3	4	3	1	1	1	18	1	2	2	2	2	2	1	1	1	2	1	2	2	1	2	1	1	1	1	1	1	2	9	7	8	8	8	8	8	8	9	5	7	1	1	5	5	6	7	1	1
1	37	3	1	1	1	3	1	15	1	2	2	2	2	1	1	2	2	2	2	2	2	1	2	2	1	2	2	1	2	1	5	6	3	3	1	1	1	1	1	1	9	9	1	5	1	1	1	1	5
2	20	3	0	1	2	4	1	13	1	2	2	2	2	1	1	2	2	2	2	2	1	1	2	1	2	2	2	1	1	2	7	1	5	7	2	3	5	8	1	1	8	6	1	3	5	7	3	1	5
2	36	3	2	2	1	0	2	18	2	2	2	2	2	2	1	2	2	2	1	2	1	1	2	2	2	1	2	1	2	2	3	7	7	5	8	1	5	3	1	1	2	2	2	1	1	5	1	1	5
2	28	1	3	1	2	1	2	16	2	2	2	2	2	2	1	1	2	2	2	2	2	1	3	3	2	1	2	1	1	2	3	8	8	8	9	4	8	1	1	3	9	7	3	1	8	9	1	1	2
2	27	1	3	2	1	1	1	16	1	2	2	2	2	1	1	2	2	2	2	2	1	1	1	2	2	1	2	1	1	2	4	4	5	5	5	7	1	3	4	5	7	7	4	3	8	6	2	5	5
1	35	3	3	3	1	1	2	16	1	2	2	2	2	2	1	2	2	2	2	2	2	1	2	2	2	2	2	1	2	2	7	1	8	6	8	2	7	5	3	1	8	7	8	1	3	8	2	2	1
2	31	1	3	1	2	3	2	15	1	2	2	2	2	2	1	2	2	2	2	2	2	1	3	2	1	1	2	1	1	2	9	8	7	5	6	9	9	8	3	1	1	1	5	5	1	5	5	5	1
2	50	1	3	2	1	1	2	16	1	1	2	1	2	2	1	2	2	1	2	2	2	1	2	2	2	2	2	1	2	2	6	5	3	7	4	1	2	3	2	3	6	5	4	2	1	1	2	1	1
2	26	2	3	1	2	4	3	16	1	2	2	2	2	2	1	1	2	2	2	2	2	1	2	2	2	1	2	2	2	2	5	7	5	7	6	7	1	4	7	1	8	1	7	6	5	8	5	2	5
2	51	1	1	2	1	1	1	18	1	2	2	2	2	1	1	2	2	2	2	2	4	2	2	2	2	2	2	1	2	2	8	1	8	3	3	5	5	3	5	3	5	5	3	1	5	5	5	3	3
2	34	2	2	1	2	3	1	15	1	2	1	2	2	2	2	2	2	2	2	2	2	1	2	2	2	2	2	1	2	2	9	8	8	9	7	1	8	3	8	4	2	2	1	1	9	7	1	1	5
2	37	3	3	2	1	3	1	17	1	2	2	2	2	2	1	2	2	2	2	2	1	2	2	1	1	1	1	1	1	1	5	7	5	7	9	1	3	5	5	5	8	5	5	5	1	3	1	1	5
2	42	3	2	2	1	1	1	14	2	2	2	2	2	2	4	1	1	1	2	2	2	1	2	2	2	2	2	2	1	2	6	4	7	7	8	3	5	4	2	4	3	3	3	3	3	5	6	2	5
2	30	3	2	2	1	1	2	15	1	2	2	2	2	2	1	1	2	2	2	2	1	1	2	3	1	1	2	1	1	2	9	2	2	9	9	1	5	8	1	3	8	8	2	3	1	1	5	1	1
2	43	3	2	2	1	1	2	38	2	2	2	2	2	1	1	2	2	2	1	2	1	1	2	1	1	2	1	1	2	2	7	4	5	7	5	3	8	2	4	5	6	4	2	3	4	4	4	3	1
2	33	3	3	2	1	4	3	13	2	2	2	2	2	2	1	1	1	2	1	2	1	1	2	3	2	2	2	1	2	2	6	5	4	6	7	5	6	4	6	7	6	5	5	6	7	5	7	5	4
2	36	1	3	3	1	1	1	15	1	2	2	2	2	1	1	1	2	2	2	1	2	2	2	1	2	1	2	1	1	1	9	5	5	7	7	5	5	5	5	2	2	5	7	5	6	9	5	5	5
[truncated: 474 more columns]
